# Supplementary material for: Dynamic deformation of femur during medial compartment knee osteoarthritis
Source: PLoS One. 2019 Dec 20;14(12):e0226795. doi: 10.1371/journal.pone.0226795 (PMC6924647; doi:10.1371/journal.pone.0226795)
Supplement: S1 Table — (XLSX) [file pone.0226795.s002.xlsx]

## Sheet: Sheet1
58		174		94		131		0		99
58	60.9688	172	172.712	94	91.3041	131	128.68	0	2.39511	100	97.326
65	8.10845	172	4.90925	93	2.79412	139	6.28135	0	2.63324	97	2.56366
54		173		93		134		3		99
54		174		95		133		3		102
59		178		93		125		1		97
64		171		91		127		0		96
64		177		92		126		0		96
77		174		97		136		3		103
77		179		96		139		2		102
74		176		95		130		0		99
74		174		95		130		0		101
48		180		90		128		0		94
48		180		90		132		0		94
45		180		92		130		-4		98
45		180		91		128		-2		94
57		178		93		128		0		100
57		177		94		128		0		101
67		177		93		139		6		101
67		179		92		131		2		99
67		176		89		139		0		95
54		176		89		126		3		97
54		175		93		125		4		100
64		174		89		118		0		96
64		173		91		117		0		98
58		170		90		121		0		97
58		169		91		126		0		98
67		171		89		129		3		98
67		174		93		125		0		99
61		165		90		131		0		97
61		164		92		127		0		98
49		177		88		118		0		92
49		179		90		130		0		96
49		178		90		131		0		93
59		174		93		127		-2		97
61		173		89		128		0		95
61		173		90		129		-1		94
56		179		94		127		-1		98
63		175		92		129		1		99
63		173		94		125		1		98
50		176		89		129		0		94
50		174		91		124		0		96
64		178		96		119		0		99
64		177		95		127		-1		99
58		174		89		132		0		94
58		178		93		122		0		97
53		176		91		131		0		96
53		174		87		125		0		90
76		178		95		125		1		102
76		170		93		131		2		99
62		179		91		126		-1		95
62		178		92		129		0		96
69		156		83		124		6		96
69		163		84		118		5		95
69		170		93		130		3		99
71		179		93		132		3		100
71		174		94		129		5		102
62		177		92		131		2		99
62		177		94		128		2		100
53		179		91		132		5		100
59		179		90		122		-2		95
59		177		91		127		-1		95
60		173		89		124		2		94
60		179		91		122		0		97
60		178		89		131		-1		89
56		169		89		130		3		97
56		168		89		133		6		98
67		173		89		123		0		94
67		177		91		123		1		95
55		163		95		114		-8		96
55		172		91		120		-2		94
46		171		88		129		0		95
46		180		94		133		-1		95
66		177		90		119		-1		97
66		174		89		118		1		96
63		163		90		130		-1		96
63		170		92		125		-3		93
61		178		88		130		-1		93
61		177		91		136		5		97
62		172		91		125		-1		97
62		172		90		126		2		97
68		180		94		131		0		100
68		180		92		132		2		96
54		176		90		134		1		97
54		179		90		124		-1		93
58		173		90		135		2		97
58		179		91		130		3		97
51		169		91		123		0		95
51		172		95		125		0		98
65		171		90		135		4		96
61		174		94		136		-1		99
61		179		95		129		-1		97
59		176		91		123		0		95
59		175		92		122		0		94
52		173		87		127		4		94
52		174		89		125		3		95
70		180		95		130		0		100
70		176		94		134		1		100
56		180		89		129		2		95
72		170		89		122		0		95
72		168		89		127		4		96
54		161		90		136		7		98
54		164		91		132		3		97
37		175		94		134		0		96
37		178		94		133		0		96
57		173		90		134		0		95
57		171		88		133		3		93
58		170		93		131		2		101
58		168		92		134		4		100
37		180		93		138		0		98
54		175		89		137		4		98
58		178		92		143		3		99
61		176		94		133		2		99
61		171		92		138		6		100
57		178		95		137		0		100
57		174		93		129		2		98
57		174		89		131		0		95
55		176		94		131		2		99
55		176		90		125		2		93
53		174		94		136		4		99
67		180		92		125		4		98
65		173		94		127		-1		99
59		175		92		127		0		96
59		168		92		136		3		97
62		170		94		122		-2		98
62		176		96		127		1		100
69		169		89		123		3		97
61		173		85		116		1		92
66		159		94		122		1		97
59		172		91		129		4		97
59		172		90		126		2		95
53		178		94		126		-2		97
53		177		94		124		-3		96
59		151		80		139		8		88
59		162		87		140		5		93
64		174		94		125		-2		98
64		176		96		124		2		102
63		172		92		134		1		97
75		169		91		143		3		99
75		171		90		148		3		97
60		168		90		118		2		97
60		173		88		130		1		95
60		173		91		122		2		97
60		170		89		128		4		97
47		176		93		138		0		96
47		178		98		135		2		102
34		174		91		135		0		95
34		177		94		133		2		98
78		157		86		125		0		93
78		167		90		134		3		96
63		176		93		138		4		100
63		174		95		136		5		101
59		175		89		139		7		96
53		172		89		141		4		96
60		172		91		133		2		96
60		172		90		132		2		94
57		176		90		120		1		97
57		177		95		119		2		99
63		172		93		125		3		102
63		168		93		134		2		101
54		176		92		132		2		98
54		176		94		129		1		99
65		166		92		127		2		100
65		168		88		122		2		92
59		180		91		136		6		102
59		171		91		138		8		100
66		178		91		127		3		98
66		180		93		122		1		99
71		179		92		140		6		104
54		168		92		143		2		96
61		177		92		135		0		97
61		178		94		134		3		99
63		169		89		137		5		96
55		177		89		138		6		98
55		170		88		137		6		95
54		165		92		134		3		100
54		173		94		127		3		100
55		177		93		125		0		97
76		179		92		131		6		101
76		165		90		127		5		100
58		164		87		131		3		95
52		173		92		136		2		96
52		171		93		136		1		97
65		173		91		139		9		101
65		176		91		127		6		99
54		171		90		138		4		95
55		178		92		130		1		98
55		174		93		135		5		99
67		168		88		132		6		95
67		166		90		126		4		95
63		172		93		140		3		97
69		170		89		125		0		95
69		174		92		131		2		96
61		174		90		129		5		96
61		175		92		127		6		101
30		173		91		133		0		95
30		176		93		144		2		98
53		173		91		130		2		97
53		172		95		134		3		99
43		167		88		125		3		95
43		170		89		130		3		97
53		172		93		132		0		97
53		173		94		137		-2		97
68		169		93		119		5		100
72		176		92		131		0		97
72		177		93		135		4		100
50		171		92		122		0		97
50		167		89		132		1		94
65		180		91		122		0		97
58		173		92		132		2		97
58		171		93		139		1		97
65		173		88		119		1		95
65		175		90		117		4		97
67		173		94		120		0		98
67		170		92		129		1		96
69		171		89		120		3		97
69		171		93		127		0		99
51		176		94		116		-1		100
55		167		90		115		3		98
59		175		92		129		-2		96
62		173		92		128		1		98
62		172		94		131		1		100
51		177		94		127		0		97
51		179		95		131		0		98
65		164		88		134		6		98
65		161		88		142		7		100
60		171		94		136		0		98
60		178		98		130		0		102
67		162		86		140		7		97
67		167		91		127		4		99
59		171		90		128		2		96
59		172		91		127		6		99
60		171		92		126		5		100
60		165		92		129		5		97
64		169		90		132		8		100
64		171		93		131		4		101
44		170		91		118		1		99
44		173		89		118		0		95
63		174		91		134		4		100
63		174		93		128		5		100
57		175		90		128		3		97
57		175		94		124		1		99
55		173		92		128		3		96
55		172		93		132		4		96
60		165		89		125		3		98
60		176		96		125		0		100
66		165		87		135		6		98
66		167		86		127		4		96
63		166		91		121		1		95
63		177		95		127		-1		98
63		171		93		133		3		100
73		166		89		133		4		96
73		168		91		124		3		95
67		161		87		126		0		94
67		167		90		121		2		94
64		169		87		122		6		97
64		170		89		128		7		97
63		164		88		129		7		95
63		166		89		127		8		98
53		169		85		134		5		95
53		170		93		135		3		98
64		172		92		120		0		101
64		168		90		115		4		97
54		174		93		131		3		101
54		178		94		127		2		100
50		171		91		127		7		98
50		170		92		128		7		100
61		169		88		123		2		93
70		178		91		131		3		96
54		177		95		132		4		102
60		178		91		127		1		94
60		177		94		136		2		99
58		176		93		129		0		97
58		171		90		127		1		94
69		170		92		134		5		101
69		169		91		136		4		100
57		166		89		137		2		95
57		168		91		144		3		95
70		170		90		122		1		97
48		174		91		126		1		95
48		175		90		130		2		95
59		174		91		135		0		95
65		170		91		129		2		99
65		171		89		133		5		97
54		178		93		126		1		96
59		173		90		125		-1		95
59		178		93		117		-1		98
66		176		90		132		4		98
66		175		90		131		4		97
77		165		82		141		4		89
77		180		96		136		7		102
68		170		90		128		3		99
68		170		89		132		6		97
68		165		89		126		3		98
68		166		91		134		3		99
58		168		89		127		0		96
58		170		91		129		2		96
62		173		89		122		2		96
62		173		93		121		3		100
63		178		90		132		6		96
62		177		94		119		1		98
64		174		89		133		4		97
65		174		94		139		2		100
58		164		86		117		4		95
62		165		91		131		2		100
62		163		91		132		6		100
67		170		88		129		3		96
67		174		91		127		1		94
48		180		94		126		-3		94
64		172		89		128		4		98
54		168		91		122		-1		96
54		177		94		114		-2		92
58		174		90		124		0		95
58		172		95		137		0		97
63		175		91		121		5		97
61		179		94		129		0		99
68		171		89		126		4		98
61		173		91		136		4		95
61		179		95		126		1		98
63		175		91		120		1		98
63		170		87		132		6		95
65		170		87		138		6		94
65		176		91		129		3		94
37		163		92		139		0		98
37		172		91		135		0		94
54		173		94		128		0		100
54		179		93		128		1		97
70		179		97		132		3		101
70		180		96		132		2		100
59		179		94		126		2		100
59		176		93		126		1		97
54		176		93		124		2		100
54		174		96		129		3		101
54		175		95		127		4		103
54		174		92		126		1		98
65		170		90		127		5		99
65		176		93		132		4		99
63		177		90		134		4		98
63		176		91		135		7		99
61		171		87		127		4		96
61		170		90		131		7		100
65		167		91		127		3		100
65		169		91		131		0		97
65		167		90		127		5		97
65		162		88		131		9		98
74		173		91		126		7		98
73		178		93		122		-1		98
73		179		94		127		-1		98
65		163		91		133		3		103
65		175		89		134		4		97
53		177		93		131		-3		95
53		168		87		125		-1		92
53		170		91		136		0		96
58		164		83		127		1		93
58		165		86		140		3		93
75		172		91		127		4		96
58		173		90		129		2		97
59		177		93		130		4		100
60		180		96		131		-1		100
58		174		91		129		2		95
61		163		91		134		0		97
69		179		95		119		-3		98
69		179		94		126		-2		97
55		168		90		135		2		96
62		169		89		129		5		97
66		167		93		127		5		101
66		174		96		130		3		102
61		171		91		120		0		95
61		177		92		125		1		95
62		160		89		126		3		95
65		168		91		127		1		98
65		173		92		127		0		96
65		171		87		128		3		94
62		165		88		124		0		95
62		174		94		124		1		100
63		171		87		140		4		94
63		168		88		143		6		96
60		178		96		124		-1		102
61		180		92		130		4		97
61		177		92		135		4		96
64		174		94		125		6		100
60		164		90		136		6		98
49		167		88		128		3		96
49		173		96		126		0		100
65		178		90		132		7		99
63		172		92		133		6		100
63		171		92		132		8		98
53		173		88		130		2		94
53		176		91		137		4		98
55		170		94		139		-1		97
73		175		91		131		5		99
79		180		99		130		3		106
79		178		94		132		2		98
44		175		83		117		1		89
44		177		86		126		1		90
51		178		95		126		0		100
51		177		94		129		1		98
58		170		87		131		9		98
58		170		88		132		9		100
65		175		92		125		1		97
65		177		93		133		4		98
52		176		93		124		7		100
50		180		94		132		-1		97
50		180		94		133		2		97
73		173		88		124		0		94
60		166		86		129		1		91
60		169		88		130		4		94
62		169		90		130		0		95
68		169		93		131		0		100
68		177		96		129		1		99
66		163		86		123		3		93
66		168		91		128		5		100
53		170		83		122		4		92
65		164		84		138		4		92
65		164		89		129		5		96
52		174		91		124		0		98
52		176		93		129		3		99
73		163		84		136		8		94
73		172		88		119		9		96
45		177		92		126		1		99
67		175		91		129		4		100
67		161		88		136		7		97
72		163		89		116		-1		94
72		177		95		111		-6		97
62		174		94		129		-1		98
67		175		92		128		2		98
67		176		90		129		3		95
65		166		90		125		6		95
65		168		93		130		4		96
59		169		90		126		0		96
59		167		92		133		1		97
57		173		94		124		0		96
67		170		90		137		3		96
61		167		82		140		8		94
61		175		89		125		3		96
63		171		93		134		6		101
63		176		94		135		0		100
62		174		91		127		0		95
62		178		94		133		3		99
57		168		91		127		4		96
57		168		90		121		3		96
50		173		93		131		1		99
50		176		91		138		-2		92
54		180		97		131		1		101
58		180		97		124		0		99
62		176		91		129		3		97
62		173		90		135		7		96
60		171		91		132		1		98
73		179		94		137		2		101
63		176		90		127		0		98
63		170		91		136		4		97
78		173		88		131		8		100
78		166		85		130		9		95
65		168		92		127		3		98
48		174		93		120		4		100
48		177		94		130		5		99
60		164		87		134		4		94
71		167		86		134		6		98
71		160		86		142		8		96
59		178		97		124		-3		100
59		178		98		128		0		101
54		180		90		133		4		98
54		177		92		130		5		97
53		175		91		126		-4		92
61		171		91		127		0		95
62		171		88		129		4		97
62		170		90		138		6		99
62		175		95		133		2		99
78		173		86		132		6		97
50		169		89		140		3		97
53		174		88		125		4		94
53		176		89		123		4		97
67		160		89		117		0		95
67		167		93		116		1		99
60		177		97		130		-1		101
61		169		92		123		1		95
61		170		92		132		3		96
68		170		90		128		4		96
61		175		91		121		0		96
61		173		94		119		-1		97
56		175		95		130		2		102
56		175		94		127		3		98
64		176		91		115		2		97
52		180		91		118		1		98
52		175		90		128		3		97
78		171		89		134		5		97
60		174		92		130		2		99
60		178		95		128		2		102
56		175		90		121		0		94
56		173		91		121		-2		94
60		173		89		126		1		97
60		173		97		128		5		105
56		162		85		142		10		94
56		163		87		136		7		94
70		176		92		139		1		99
55		166		90		129		3		97
55		175		95		134		6		100
54		176		93		129		-2		97
54		180		96		131		2		100
58		180		95		122		-1		99
53		166		84		139		6		93
53		169		89		133		4		96
78		177		94		133		1		99
78		175		93		126		3		98
65		171		92		126		4		100
65		173		93		125		4		101
44		176		93		126		3		100
44		176		95		132		5		102
51		175		92		139		4		99
65		174		95		136		5		102
65		163		85		124		5		93
65		166		88		122		5		97
68		166		86		125		5		93
68		169		90		128		3		96
68		167		93		130		5		98
60		165		86		128		5		92
60		162		87		134		5		95
57		173		92		128		4		100
57		174		94		132		5		101
62		171		92		137		7		101
73		177		92		127		2		97
56		176		91		127		0		96
56		171		88		135		0		91
49		165		84		137		3		91
49		163		85		136		7		94
42		174		94		123		-2		98
42		174		92		122		0		95
63		176		89		133		3		96
56		174		91		138		3		98
56		177		94		131		2		99
74		161		83		117		3		92
74		167		90		118		3		97
75		168		87		131		3		94
64		160		87		132		6		95
64		158		86		136		6		95
68		167		90		143		5		98
63		163		86		133		7		99
55		177		96		131		0		100
55		180		94		138		0		99
63		173		92		128		3		98
63		176		92		131		4		99
64		172		91		121		0		99
64		169		93		128		1		99
61		176		92		119		-1		96
77		175		88		127		6		99
77		175		92		127		5		100
75		173		94		137		-1		99
75		173		93		129		-2		97
66		178		93		111		5		102
66		179		97		124		8		107
65		175		90		123		2		95
65		170		89		129		5		95
59		176		90		121		2		96
59		169		88		123		1		92
64		158		90		122		2		97
64		174		93		131		6		99
66		162		84		123		8		94
62		169		90		124		4		98
63		174		89		115		0		93
63		173		88		119		2		92
55		177		91		119		1		97
55		180		94		122		1		99
51		175		91		128		-1		97
51		178		97		135		3		102
65		161		89		139		8		99
65		166		93		131		7		104
59		172		93		123		3		101
67		165		91		126		6		97
54		168		90		124		1		96
54		173		89		132		7		98
54		173		90		134		5		99
65		177		92		123		1		98
65		174		91		131		3		98
67		169		91		135		1		98
67		167		94		134		1		99
76		172		95		140		3		101
76		175		96		143		1		100
65		173		87		125		3		94
65		177		90		122		2		96
62		169		91		128		2		98
62		171		94		133		1		98
57		174		89		126		-4		92
57		172		90		125		-4		91
58		172		94		127		3		101
58		169		93		131		2		99
77		176		94		128		-1		98
66		166		86		126		6		95
66		170		90		119		4		99
61		175		88		125		5		96
61		176		92		127		6		99
59		177		93		130		1		101
59		171		92		135		1		100
62		180		95		128		4		101
53		175		91		128		-4		93
49		164		84		135		6		94
76		172		93		122		3		98
64		166		92		132		2		99
64		169		93		134		0		99
71		175		91		130		4		97
69		176		92		136		4		97
69		177		97		131		2		102
66		175		93		125		1		97
66		164		89		134		2		97
52		175		91		118		-1		94
52		172		91		122		-1		95
65		176		92		127		2		98
65		177		93		131		3		99
65		172		93		136		5		101
54		173		88		127		5		94
54		172		89		130		1		94
59		179		91		137		5		98
59		178		92		141		3		97
54		173		88		132		2		96
54		179		93		126		-1		97
59		172		94		134		2		99
59		174		96		132		0		101
57		176		92		128		0		97
52		168		89		132		7		98
52		170		92		132		3		98
69		166		88		119		1		95
69		172		91		130		4		97
66		163		91		136		0		99
66		164		93		141		0		98
65		174		92		133		2		96
65		172		92		132		3		98
64		174		91		149		4		100
64		168		92		141		4		101
66		174		89		136		4		96
66		171		91		134		3		97
53		176		90		122		3		96
53		177		92		132		3		99
66		174		93		130		2		100
66		175		96		137		2		100
54		174		90		134		1		100
54		180		92		135		3		100
71		165		90		131		2		96
57		176		94		124		3		100
57		175		91		140		5		96
58		177		91		126		2		98
58		178		95		126		0		99
56		173		90		129		4		97
56		171		91		127		6		99
54		180		97		124		-1		98
66		172		87		136		7		96
66		170		89		136		6		95
74		176		88		121		5		96
74		174		89		119		4		95
64		178		94		109		1		101
64		174		93		106		2		100
52		172		92		132		3		98
52		180		94		138		0		99
71		169		89		128		8		101
71		164		89		122		7		99
70		170		92		124		0		98
57		172		91		135		4		97
58		176		95		128		3		101
58		171		91		137		6		100
54		167		89		130		1		96
54		168		92		129		0		95
66		170		91		134		4		100
66		168		91		131		2		97
80		180		92		124		-4		96
80		180		92		126		0		95
64		176		93		133		4		101
64		168		88		130		5		96
64		176		89		127		4		97
64		170		92		145		6		98
51		178		94		125		4		101
51		167		93		123		3		97
64		169		92		134		0		96
66		162		86		124		3		93
66		164		86		130		2		93
72		173		95		129		3		102
54		172		88		125		2		97
54		173		88		125		1		91
60		161		89		132		4		96
60		161		88		128		4		97
60		164		84		138		3		92
59		173		92		143		6		98
59		173		94		139		8		100
54		176		91		131		1		97
54		166		90		140		1		95
53		172		90		128		3		97
65		175		90		132		5		101
66		169		93		132		2		100
66		172		95		141		3		102
52		176		90		124		-2		95
52		174		92		127		1		96
55		173		95		127		5		102
55		179		97		130		4		105
62		180		95		121		-1		97
62		178		96		129		0		100
64		165		87		124		2		94
64		162		89		126		2		94
65		172		89		137		2		96
65		171		90		133		6		96
69		174		93		132		3		99
64		166		92		133		0		97
77		161		85		118		5		94
66		157		92		133		3		98
53		174		92		125		3		98
55		176		94		117		-3		97
55		174		95		121		0		101
69		180		94		121		-1		96
69		180		95		117		0		97
64		180		98		124		-2		100
62		175		93		129		4		99
62		175		94		120		5		100
68		167		89		131		4		97
68		172		91		131		6		100
55		176		93		130		-1		98
53		178		90		128		5		95
64		173		91		137		-2		96
64		178		92		137		2		96
66		159		83		129		5		95
66		159		85		123		3		92
64		176		92		134		5		99
64		177		94		136		5		100
54		176		94		136		5		101
54		176		96		135		3		101
53		178		91		122		2		97
53		178		92		117		2		97
60		173		89		129		1		95
60		171		87		121		0		93
60		165		88		125		1		92
62		164		90		141		2		97
62		173		94		135		5		100
65		168		91		127		3		97
66		167		91		139		2		96
66		167		93		140		3		98
63		173		88		123		4		97
63		174		92		119		3		100
74		176		93		128		4		99
60		173		91		132		4		98
60		176		94		120		2		99
59		175		94		130		-1		100
59		175		94		133		0		98
60		180		95		134		3		100
60		177		98		135		0		103
73		180		95		135		5		101
73		178		94		138		5		99
63		168		91		137		3		96
71		164		89		137		7		97
71		167		91		142		8		99
49		172		91		123		0		96
71		180		95		125		1		102
71		174		93		133		2		98
65		173		94		127		0		99
53		174		91		130		2		97
53		175		92		134		3		97
57		170		91		133		4		99
57		169		92		142		1		97
62		173		95		130		3		100
62		180		97		126		4		104
48		177		94		117		11		98
48		176		93		130		2		98
54		170		90		97		0		95
54		164		84		100		0		93
66		170		88		130		6		97
67		167		87		136		4		95
68		168		91		124		2		98
68		171		94		131		3		100
49		178		95		123		2		101
63		172		90		124		-1		96
63		168		89		129		2		94
65		172		92		133		3		97
65		176		93		130		5		99
47		177		90		128		1		96
47		174		90		134		3		97
54		170		90		119		2		97
54		170		91		122		4		98
67		168		86		124		4		97
67		174		87		130		9		98
70		174		91		133		4		96
70		175		89		122		0		93
48		173		96		129		0		98
56		176		93		130		0		96
56		177		92		127		-2		97
60		178		96		135		5		101
60		177		97		127		2		104
58		180		94		119		-1		97
58		180		96		116		-1		98
57		180		93		119		2		97
59		177		91		126		1		96
59		174		90		123		3		97
59		172		94		125		2		100
64		169		88		132		4		96
60		178		92		117		1		97
60		177		92		125		1		96
75		165		86		121		7		95
75		173		89		125		4		99
82		178		96		126		0		100
66		180		95		122		2		102
66		180		95		125		1		101
66		168		88		133		2		95
66		176		90		118		-1		95
61		171		84		135		13		96
54		173		90		111		3		97
60		164		88		122		5		97
55		176		90		126		3		96
71		175		89		122		-1		94
71		180		89		131		0		92
57		177		94		117		-1		99
63		162		92		130		1		98
63		162		93		125		1		100
52		180		93		123		0		97
47		175		91		130		3		97
47		180		94		130		2		98
74		166		92		122		2		96
66		164		91		131		2		98
59		164		86		131		7		93
71		174		89		126		1		95
71		167		89		129		6		94
64		172		91		131		0		96
64		175		92		134		1		98
49		165		90		119		2		98
49		170		90		122		3		97
64		175		94		120		0		98
58		169		95		142		5		101
58		170		93		137		3		100
63		173		90		137		2		94
63		173		91		136		3		98
55		166		84		119.116		2		89
55		169		86		116		1		93
68		173		91		130		4		100
68		175		91		129		3		99
63		168		88		138		7		99
63		180		93		127		3		99
61		172		92		125		3		98
72		178		94		121		3		101
66		164		86		137		9		97
70		172		91		131		6		99
65		176		91		120		-1		94
62		173		88		132		1		94
46		179		92		124		-2		95
46		176		95		136		3		100
70		172		98		135		0		102
43		176		95		127		-1		98
43		178		95		128		0		96
69		177		94		125		-1		99
54		177		91		130		4		96
54		173		92		129		5		98
60		172		90		134		0		95
60		175		92		129		1		98
66		175		91		131		5		98
66		175		93		132		5		101
48		175		92		127		1		97
48		176		95		128		3		100
57		177		90		126		6		99
57		175		91		126		2		96
62		176		92		122		7		101
62		175		93		127		8		104
61		178		95		119		4		100
61		176		97		127		5		103
66		172		93		142		1		98
60		171		90		118		0		95
60		171		91		118		-2		95
65		168		85		138		6		95
65		168		87		141		7		95
54		175		91		122		-2		96
54		174		90		127		2		94
67		178		92		137		4		99
67		176		92		132		0		95
59		170		92		120		-1		96
59		175		95		121		-1		96
59		177		90		117		0		95
59		178		94		118		-1		99
66		172		93		128		2		99
66		180		95		129		2		98
69		180		94		126		3		100
63		176		92		134		5		99
60		170		90		129		1		96
79		164		84		136		14		97
79		179		91		123		2		97
70		170		91		128		2		97
66		172		88		118		5		96
66		167		88		126		7		97
66		180		93		127		3		98
66		180		94		130		2		99
55		161		86		125		3		94
55		165		90		126		4		97
59		174		93		140		0		99
41		180		98		123		-1		101
41		177		95		127		-2		98
63		173		90		130		2		95
63		169		91		137		3		98
68		170		86		131		9		96
41		180		92		134		1		97
41		176		91		126		0		96
63		159		90		130		0		95
63		173		91		121		1		92
56		177		86		116		-2		91
56		174		88		119		1		92
47		175		90		122		-1		95
47		174		91		131		2		97
50		180		94		138		0		97
50		177		95		134		-2		96
68		174		87		131		5		97
68		178		91		131		6		98
52		166		87		106		1		93
52		169		87		119		2		94
44		174		92		122		1		98
44		178		94		129		2		100
52		180		88		125		4		95
52		168		88		123		5		95
63		180		92		125		3		100
63		180		95		124		1		100
54		178		92		132		0		96
54		173		91		138		4		97
65		175		91		128		5		97
65		180		97		131		3		101
67		174		93		118		4		98
71		180		95		119		-3		99
62		169		88		127		-1		93
59		169		91		129		2		97
65		168		92		127		6		100
65		169		92		138		5		98
73		180		91		124		3		99
73		176		91		134		4		97
60		177		91		135		1		96
60		176		93		145		4		96
72		177		94		137		2		97
55		176		94		141		5		101
73		176		92		135		4		100
73		175		97		125		3		104
64		172		90		122		5		99
60		180		93		129		4		102
60		180		93		127		1		101
73		168		91		136		5		102
72		177		94		130		5		104
65		170		91		132		7		99
65		166		89		137		8		97
59		173		94		135		1		100
59		177		97		127		0		102
66		172		88		125		2		95
65		174		93		131		6		101
65		171		90		130		6		98
74		176		95		124		1		100
74		165		86		125		3		94
85		172		89		127		3		94
55		175		91		123		1		97
55		180		92		119		2		97
61		171		95		121		1		100
63		163		91		128		3		97
63		164		92		130		1		99
50		174		94		124		0		100
51		174		86		135		0		92
51		173		86		140		2		91
59		172		90		120		4		99
70		176		90		127		2		96
70		171		93		127		1		98
69		170		93		134		3		98
69		171		93		128		2		97
48		176		91		125		-4		93
82		174		94		132		4		101
77		178		96		125		0		96
54		170		92		125		3		98
54		173		91		130		3		96
64		178		90		114		-2		95
64		176		93		116		-2		98
60		164		85		135		2		91
62		167		93		131		9		99
54		172		96		128		2		101
54		175		96		121		3		102
75		167		90		128		5		96
75		168		92		126		4		99
66		171		92		129		5		97
52		176		92		122		0		96
52		172		90		122		0		93
65		171		94		134		-1		98
65		175		93		138		-1		95
58		170		90		122		2		96
69		158		86		140		10		98
69		168		87		127		8		98
78		168		89		131		2		95
78		172		93		126		1		98
85		168		90		128		3		96
85		167		91		126		2		96
58		171		90		123		1		96
58		173		91		128		-1		95
62		167		92		135		3		97
62		171		92		133		0		95
73		175		93		126		1		97
73		159		91		129		3		98
40		178		94		123		-1		98
40		180		97		126		-5		99
58		172		90		135		2		96
58		174		91		137		4		96
68		173		91		129		5		99
68		172		90		135		4		97
56		158		85		123		2		93
56		164		90		127		2		95
53		166		87		132		5		96
53		174		93		134		5		99
59		177		93		138		0		97
59		176		94		130		3		99
50		171		90		121		0		96
50		180		90		125		3		95
76		180		96		127		0		99
63		175		91		143		10		103
63		180		94		131		2		100
51		179		92		133		-1		97
72		173		94		131		2		99
72		176		95		132		6		99
66		173		89		126		1		96
66		176		92		127		3		97
75		173		92		129		4		98
51		172		94		146		6		100
51		171		93		135		3		99
74		166		87		129		-1		94
74		171		89		125		2		97
75		170		88		122		4		95
75		168		91		123		1		98
67		171		91		132		4		97
67		169		91		122		4		95
65		173		95		130		1		102
61		176		94		130		3		101
61		177		96		131		1		97
65		174		90		120		1		98
65		166		90		129		5		97
67		176		94		125		3		100
67		172		92		128		8		102
67		177		91		129		4		97
67		177		93		129		5		99
59		174		92		128		5		98
59		170		93		133		5		100
67		170		90		131		4		96
67		166		88		140		8		94
60		177		92		135		2		97
60		178		95		127		1		99
65		177		91		122		1		97
65		176		91		130		3		98
62		174		89		114		3		96
62		178		95		111		3		101
57		180		93		127		0		96
25		180		92		133		-2		93
25		178		92		133		-1		92
75		170		89		132		6		97
75		173		92		127		5		98
62		180		93		128		1		97
65		168		85		122		1		90
65		171		85		121		2		92
73		171		90		128		0		95
73		170		90		126		0		95
78		166		86		129		4		93
78		180		95		124		-4		98
58		176		96		118		-3		98
69		172		89		124		4		95
69		168		90		132		7		99
70		158		89		130		3		97
68		174		89		119		5		97
68		176		90		124		8		99
54		175		93		126		3		100
54		172		93		131		2		98
73		174		91		126		1		97
73		177		94		125		3		97
68		174		92		136		5		99
56		174		92		122		0		99
56		173		93		128		1		99
46		180		94		129		0		99
46		178		91		132		-2		95
54		167		89		128		-3		92
54		174		94		133		0		98
69		174		92		125		3		98
69		177		93		129		2		99
69		180		95		122		3		99
61		175		90		123		3		96
61		178		89		124		3		96
58		178		93		125		0		98
73		173		89		125		3		95
73		176		92		124		4		99
64		178		90		122		5		99
64		178		89		125		7		100
60		174		92		122		1		99
60		170		93		122		4		99
52		173		92		128		2		96
62		174		90		133		2		95
62		172		89		136		2		95
51		170		87		128		2		93
51		176		91		128		1		94
52		171		89		130		-1		95
52		175		92		129		1		97
62		180		92		132		4		100
62		175		92		129		4		98
62		180		95		124		0		95
50		175		90		125		2		95
50		172		86		120		4		93
85		166		87		131		5		96
72		172		93		137		2		98
71		177		93		135		0		99
71		178		92		128		1		98
75		177		92		133		0		97
66		177		95		125		4		100
66		180		96		119		1		98
48		174		91		126		5		100
48		173		91		126		7		102
58		178		92		127		1		97
58		178		91		131		3		97
53		177		96		130		3		101
53		177		96		131		0		99
52		175		93		118		2		98
56		177		96		127		2		101
56		176		96		123		5		102
62		173		92		127		-1		96
62		169		89		119		2		96
72		174		92		128		3		100
59		168		91		145		8		100
68		167		87		133		5		95
68		162		92		135		3		99
54		173		93		131		-1		98
54		172		93		126		-2		97
62		178		92		127		2		97
73		180		93		134		6		100
65		171		88		135		4		94
65		173		90		136		1		95
65		168		86		134		8		97
68		173		89		124		2		96
68		173		88		125		4		94
54		166		90		132		4		97
49		172		90		124		-1		92
49		172		92		116		-1		94
62		174		90		133		3		97
50		172		91		133		1		95
50		173		96		135		1		100
58		170		91		129		4		98
63		170		90		127		2		96
63		169		95		131		4		101
53		163		90		127		-1		93
53		171		94		126		-2		98
63		171		93		128		6		101
58		165		90		126		0		97
58		164		90		120		-2		96
55		174		91		120		5		101
55		174		91		123		2		98
48		176		91		127		-2		94
48		172		91		131		4		96
70		173		91		137		3		97
70		173		93		128		3		97
61		174		93		118		3		99
61		173		94		123		4		99
50		174		90		122		0		93
50		175		90		129		1		94
55		168		89		124		-1		95
55		172		92		124		2		97
52		180		94		127		0		96
52		176		93		128		0		96
61		180		100		130		0		103
58		171		92		128		5		98
55		172		89		138		3		95
64		178		91		137		4		99
64		172		94		139		3		98
62		173		91		129		1		96
62		178		92		129		2		98
54		170		92		132		2		96
54		174		93		129		3		100
68		174		90		131		5		96
68		175		91		139		7		97
73		174		91		123		0		97
73		180		91		124		0		94
63		174		92		125		4		99
63		173		90		123		7		99
59		174		93		120		1		98
59		176		96		129		0		98
59		162		90		124		0		96
59		161		89		127		-1		93
58		176		92		126		-1		95
65		166		91		131		4		99
65		167		87		128		9		96
34		177		90		129		-3		93
60		172		90		129		0		95
60		175		93		143		1		97
63		180		92		122		0		98
63		176		90		127		3		95
54		175		90		128		4		97
54		175		90		126		2		97
58		175		89		130		-2		94
58		172		88		129		-1		93
53		172		93		133		2		97
68		171		90		121		5		100
68		162		87		135		8		98
59		162		87		121		1		92
59		170		93		121		-1		98
54		180		92		120		2		97
57		174		93		133		2		97
57		174		94		136		3		98
62		172		94		127		3		101
62		173		95		125		3		99
