# Supplementary material for: Dynamic deformation of femur during medial compartment knee osteoarthritis
Source: PLoS One. 2019 Dec 20;14(12):e0226795. doi: 10.1371/journal.pone.0226795 (PMC6924647; doi:10.1371/journal.pone.0226795)
Supplement: S2 Table — (XLSX) [file pone.0226795.s003.xlsx]

## Sheet: Sheet1
67		172		85		126		0		92
55	60.49	176	173.416	88	91.1282	126	127.949	2	1.82336	95	97.0427
55	10.1784	175	4.53534	91	2.58635	134	5.64246	2	2.26088	98	2.24395
46		177		92		123		-1		98
46		177		94		128		0		99
49		168		90		111		5		99
69		172		89		122		1		96
69		171		90		129		4		97
38		180		89		131		-1		92
38		180		92		130		-2		94
64		178		93		134		-2		98
66		171		88		128		4		96
66		177		91		127		6		100
61		172		91		126		-2		96
61		176		91		129		0		95
60		174		90		131		2		96
63		165		90		131		1		96
63		165		89		131		4		96
57		177		91		124		1		98
57		174		92		126		0		99
68		167		86		128		1		93
68		167		90		139		-1		95
62		170		91		120		-1		96
62		172		93		128		0		97
67		170		93		123		1		100
67		167		91		127		0		97
64		177		94		123		-5		98
64		173		92		122		0		97
61		170		94		125		5		101
64		175		90		129		3		96
64		176		91		136		2		98
45		179		92		146		0		96
45		178		94		141		1		97
58		167		87		136		5		95
58		168		90		142		5		96
74		179		88		127		3		99
74		177		92		138		3		98
56		175		93		132		4		101
51		172		90		125		0		96
51		175		94		124		0		97
53		177		92		129		0		97
53		173		92		133		2		97
64		175		91		134		-1		96
64		177		92		131		0		98
67		178		96		126		2		103
67		178		96		130		2		102
48		166		88		122		3		96
48		165		89		123		5		100
50		167		90		121		0		95
50		177		89		130		6		97
66		166		84		124		5		94
66		167		86		127		5		95
64		176		91		132		4		102
47		174		88		121		1		93
47		169		90		133		2		96
42		176		92		124		1		99
17		171		94		126		-1		97
50		171		93		131		1		99
50		166		92		133		1		100
44		175		91		143		2		99
44		175		93		135		4		99
63		171		93		140		3		98
66		167		82		122		4		91
66		175		88		124		6		96
56		174		93		129		2		99
56		173		93		131		3		98
54		175		91		126		2		99
54		175		90		128		4		98
66		166		90		132		3		98
66		172		92		135		-2		96
57		174		92		128		3		100
73		165		89		126		0		95
73		168		93		128		-1		96
60		173		93		121		2		99
60		169		88		124		1		94
30		172		90		125		1		98
30		174		92		130		3		98
72		176		92		121		0		97
72		171		92		127		-1		98
70		167		89		121		1		99
70		174		93		122		-1		98
58		175		90		125		-2		95
58		175		93		119		-3		98
66		179		93		138		1		97
65		175		92		129		0		97
65		175		95		135		2		99
61		168		90		125		1		97
61		165		91		132		0		97
68		171		90		131		0		96
70		175		94		126		1		100
70		169		92		130		1		96
61		170		88		125		3		95
61		167		88		128		4		96
54		168		87		121		2		93
67		172		94		118		0		99
74		176		94		131		4		101
74		177		96		134		6		101
55		179		93		118		-1		99
67		179		91		138		4		99
67		175		94		137		1		99
52		175		90		122		6		100
66		178		92		131		1		99
58		177		96		133		2		102
58		172		95		138		3		99
81		168		87		130		6		96
81		174		88		128		7		98
61		176		93		126		-4		97
61		179		95		132		-2		97
70		180		90		125		3		97
70		168		92		132		2		97
63		179		95		122		-1		99
63		169		90		123		0		94
57		178		89		136		5		98
57		172		90		140		5		97
64		179		95		131		1		100
64		176		95		133		1		98
52		174		88		127		6		97
55		177		95		123		1		103
64		179		91		133		2		96
64		166		89		135		5		95
83		175		89		122		4		94
83		175		92		118		3		96
66		166		87		123		3		96
66		177		90		115		3		96
71		171		91		134		2		95
72		174		93		134		1		98
72		178		98		140		1		101
53		175		91		131		2		97
53		178		96		135		3		102
65		171		89		124		1		94
65		168		92		118		1		96
67		173		90		135		2		97
66		175		92		129		2		99
66		176		94		126		1		98
54		174		88		129		2		92
54		173		90		124		0		94
53		180		91		129		1		96
53		180		93		136		-1		96
73		176		91		129		3		98
73		176		92		125		2		98
49		166		88		135		4		95
49		165		86		137		7		98
68		175		90		124		0		93
68		174		92		127		-3		95
60		173		92		122		5		99
60		178		93		127		4		99
59		177		93		130		0		98
59		173		94		136		0		97
62		168		84		120		6		96
62		168		86		123		6		96
62		166		88		122		1		94
62		163		89		124		1		94
74		175		93		140		4		99
67		176		87		136		1		93
67		176		89		121		0		94
51		169		88		134		2		93
51		166		90		131		-2		94
61		179		91		132		1		97
61		174		91		121		2		97
67		174		91		124		5		102
61		176		91		123		5		100
61		173		92		121		9		102
87		170		91		137		1		96
87		166		92		128		0		95
46		177		93		129		0		99
46		175		95		134		0		97
63		177		97		123		-2		99
55		178		93		120		1		98
70		180		92		123		2		97
46		170		88		115		-1		95
46		168		89		123		3		95
54		176		93		132		1		98
54		177		92		131		2		97
63		174		92		128		3		101
80		175		93		127		-1		98
63		176		94		129		0		97
69		155		86		125		1		92
69		163		89		118		-2		93
52		175		88		123		4		97
67		164		94		129		4		102
27		175		94		129		3		100
55		174		91		130		3		97
55		176		95		137		2		100
64		172		86		128		3		94
64		167		84		128		3		93
46		178		90		128		4		97
58		174		92		135		3		96
58		180		92		134		4		97
51		178		90		129		2		95
51		179		93		132		4		99
66		175		91		126		2		98
66		180		94		132		1		97
73		165		88		124		1		98
73		167		89		127		4		97
71		160		87		121		3		96
61		177		91		129		2		96
61		177		94		132		2		101
77		177		96		137		4		101
61		171		91		125		3		98
61		163		91		133		5		98
60		177		91		122		0		96
60		175		92		128		2		96
55		175		94		126		-1		98
55		177		93		130		0		96
57		168		90		119		3		97
57		170		89		134		-1		93
57		171		90		136		2		95
44		171		94		132		-3		97
44		169		96		126		-1		97
56		168		93		122		0		97
63		172		87		124		3		96
64		168		91		133		1		98
64		172		91		131		-1		95
73		168		87		128		0		94
73		173		90		127		0		94
57		180		94		128		3		100
56		167		89		125		3		97
66		172		90		126		1		95
66		166		89		130		1		94
67		176		93		115		-1		98
67		180		96		121		0		101
54		176		96		132		3		100
54		177		94		139		1		95
53		180		94		113		-2		98
53		180		92		113		-4		96
63		176		94		126		3		102
69		174		90		120		1		98
47		171		90		138		4		95
47		180		92		135		5		97
85		178		91		121		1		95
85		178		92		127		1		98
68		176		93		134		2		97
53		175		96		137		0		100
53		167		94		138		0		98
64		171		91		122		0		95
64		167		91		115		3		97
69		175		89		131		4		98
70		180		92		124		3		97
70		180		92		126		4		98
72		178		92		122		4		101
43		175		93		134		0		96
61		177		93		120		0		97
61		180		94		126		-2		99
74		178		92		132		2		100
74		175		92		130		-2		97
63		177		93		121		-2		96
63		178		93		128		-2		95
52		180		91		131		3		98
52		176		92		131		1		98
71		170		87		122		5		96
71		166		86		121		6		97
46		171		84		132		7		91
46		170		86		124		2		92
51		176		93		129		1		98
51		178		94		124		1		97
54		176		90		127		5		96
69		174		90		126		3		97
69		177		92		134		5		98
63		165		89		127		5		98
67		170		90		124		4		98
67		164		88		126		5		97
61		176		94		134		1		101
61		175		93		127		1		98
54		168		85		131		4		93
59		180		95		132		0		100
76		177		92		133		5		100
76		174		94		136		3		100
60		180		89		123		4		98
60		180		92		119		4		99
60		176		95		128		-3		95
68		178		96		130		3		100
59		175		94		132		0		97
59		176		94		134		-1		98
47		174		87		124		6		97
47		177		91		118		6		99
47		175		87		112		4		95
73		173		91		134		-1		95
73		173		92		124		0		96
47		180		95		128		4		99
54		178		92		130		2		99
54		172		92		131		3		101
63		180		96		123		-1		101
57		165		90		133		2		97
57		168		92		131		1		96
54		168		93		133		2		100
54		168		91		126		2		95
60		177		93		121		-2		97
60		177		92		128		0		97
80		177		91		127		5		97
71		175		90		125		-2		96
71		168		87		123		0		95
71		176		90		135		5		99
77		173		91		132		0		96
77		174		92		129		0		97
53		175		92		126		2		99
53		173		91		127		1		97
65		167		88		131		3		95
65		174		91		129		1		97
54		174		89		120		4		97
54		174		91		122		4		98
70		174		90		131		3		96
70		175		88		127		2		94
58		171		90		137		5		97
58		176		91		127		3		96
60		175		93		127		3		102
60		174		91		127		5		99
66		170		92		129		4		97
57		177		91		130		2		97
57		176		92		129		2		97
66		170		88		132		4		97
66		171		90		129		4		97
67		174		89		125		3		96
67		176		94		122		-2		99
54		177		91		128		0		95
54		178		94		126		3		97
60		175		93		120		2		101
65		170		91		131		3		95
65		170		90		127		2		94
62		162		86		130		3		94
62		166		90		131		1		95
44		175		94		128		3		99
44		176		92		124		3		99
62		177		91		130		1		95
60		169		88		124		-1		92
60		166		88		124		0		91
57		170		86		123		2		93
57		167		87		133		4		95
57		171		92		123		-1		96
57		171		90		126		1		95
63		168		89		132		4		95
63		172		91		124		3		96
49		174		88		130		6		97
49		174		91		128		4		98
75		175		90		122		0		96
75		173		90		118		2		96
59		174		91		134		3		96
59		172		92		128		2		97
58		180		91		128		2		94
58		180		92		126		1		96
75		177		90		127		4		97
75		180		92		126		5		99
59		178		89		124		0		93
48		180		93		130		6		98
58		178		92		125		-1		95
58		177		90		128		1		94
53		168		88		126		1		95
53		178		91		124		2		98
60		171		91		130		2		97
60		171		94		122		-1		99
17		180		94		136		0		96
17		180		97		134		-1		97
